# Supplementary material for: The biogeography of the mucosa-associated microbiome in health and disease
Source: Front Microbiol. 2024 Oct 14;15:1454910. doi: 10.3389/fmicb.2024.1454910 (PMC11513579; doi:10.3389/fmicb.2024.1454910)
Supplement: Supplementary file 1 [file Table_1.XLSX]

## Sheet: Sheet1
ID	site	DU_bacterial_load	TI_bacterial_load	DNS_bacterial_load	DX_Groups	AGE	age_binned	Sex	DU_bacterial_load	NC_total_score	NC_binned	BMI	BMI_binned	SAGIS_binned	SAGIS_binned2	PPI
DU_1	DU	0.149622			FGID	47	40-49	F	0.149622	1475	1000-2000	20.8	Normal	30-80	High	No PPI
G_1	G	0.149622			FGID	47	40-49	F	0.149622	1475	1000-2000	20.8	Normal	30-80	High	No PPI
O_1	O	0.149622			FGID	47	40-49	F	0.149622	1475	1000-2000	20.8	Normal	30-80	High	No PPI
DU_10	DU	0.148661			FGID	28	17-29	M	0.148661	139.5	0-499	19.6	Normal	20-29	High	PPI
GNS_10	GNS	0.148661			FGID	28	17-29	M	0.148661	139.5	0-499	19.6	Normal	20-29	High	PPI
O_10	O	0.148661			FGID	28	17-29	M	0.148661	139.5	0-499	19.6	Normal	20-29	High	PPI
DU_100	DU	0.00999099	0.0219244		CD	46	40-49	M	0.00999099	156	0-499	27.5	Overweight	0-9	Low	No PPI
G_100	G	0.00999099	0.0219244		CD	46	40-49	M	0.00999099	156	0-499	27.5	Overweight	0-9	Low	No PPI
O_100	O	0.00999099	0.0219244		CD	46	40-49	M	0.00999099	156	0-499	27.5	Overweight	0-9	Low	No PPI
TI_100	TI	0.00999099	0.0219244		CD	46	40-49	M	0.00999099	156	0-499	27.5	Overweight	0-9	Low	No PPI
DU_101	DU	0.00379988			FGID	21	17-29	F	0.00379988	402	0-499	15.8	Underweight	20-29	High	No PPI
G_101	G	0.00379988			FGID	21	17-29	F	0.00379988	402	0-499	15.8	Underweight	20-29	High	No PPI
O_101	O	0.00379988			FGID	21	17-29	F	0.00379988	402	0-499	15.8	Underweight	20-29	High	No PPI
DU_102	DU	0.00285997			FGID	42	40-49	M	0.00285997	464	0-499	26.2	Overweight	30-80	High	No PPI
G_102	G	0.00285997			FGID	42	40-49	M	0.00285997	464	0-499	26.2	Overweight	30-80	High	No PPI
O_102	O	0.00285997			FGID	42	40-49	M	0.00285997	464	0-499	26.2	Overweight	30-80	High	No PPI
DU_103	DU	0.00349351			CD	65	60-69	F	0.00349351			16.8	Underweight	20-29	High	No PPI
G_103	G	0.00349351			CD	65	60-69	F	0.00349351			16.8	Underweight	20-29	High	No PPI
O_103	O	0.00349351			CD	65	60-69	F	0.00349351			16.8	Underweight	20-29	High	No PPI
DU_104	DU	0.0310175			FGID	55	50-59	F	0.0310175	1094	1000-2000	32.8	Obese	30-80	High	No PPI
G_104	G	0.0310175			FGID	55	50-59	F	0.0310175	1094	1000-2000	32.8	Obese	30-80	High	No PPI
O_104	O	0.0310175			FGID	55	50-59	F	0.0310175	1094	1000-2000	32.8	Obese	30-80	High	No PPI
DU_105	DU	0.00504697			CD	49	40-49	F	0.00504697			23.8	Normal	30-80	High	No PPI
G_105	G	0.00504697			CD	49	40-49	F	0.00504697			23.8	Normal	30-80	High	No PPI
O_105	O	0.00504697			CD	49	40-49	F	0.00504697			23.8	Normal	30-80	High	No PPI
DU_106	DU	0.00564547			FGID	22	17-29	F	0.00564547	279	0-499	15.3	Underweight	30-80	High	No PPI
G_106	G	0.00564547			FGID	22	17-29	F	0.00564547	279	0-499	15.3	Underweight	30-80	High	No PPI
O_106	O	0.00564547			FGID	22	17-29	F	0.00564547	279	0-499	15.3	Underweight	30-80	High	No PPI
DU_107	DU	0.00319643			CONTROL	52	50-59	F	0.00319643	567	500-999	35.7	Obese	2019-10-01	High	No PPI
G_107	G	0.00319643			CONTROL	52	50-59	F	0.00319643	567	500-999	35.7	Obese	2019-10-01	High	No PPI
O_107	O	0.00319643			CONTROL	52	50-59	F	0.00319643	567	500-999	35.7	Obese	2019-10-01	High	No PPI
DU_108	Exclude	0.0252102			Exclude	78	70-79	F	0.0252102			28.6	Overweight	2019-10-01	High	No PPI
G_108	Exclude	0.0252102			Exclude	78	70-79	F	0.0252102			28.6	Overweight	2019-10-01	High	No PPI
DU_109	DU	0.00241513		0.138594	CD	45	40-49	F	0.00241513	170	0-499	31.6	Obese	30-80	High	No PPI
G_109	G	0.00241513		0.138594	CD	45	40-49	F	0.00241513	170	0-499	31.6	Obese	30-80	High	No PPI
O_109	O	0.00241513		0.138594	CD	45	40-49	F	0.00241513	170	0-499	31.6	Obese	30-80	High	No PPI
DU_11	DU	0.181648			FGID	57	50-59	M	0.181648	171	0-499	20.2	Normal	20-29	High	PPI
G_11	G	0.181648			FGID	57	50-59	M	0.181648	171	0-499	20.2	Normal	20-29	High	PPI
O_11	O	0.181648			FGID	57	50-59	M	0.181648	171	0-499	20.2	Normal	20-29	High	PPI
DU_110	DU	0.00399593			CD	22	17-29	F	0.00399593					2019-10-01	High	No PPI
G_110	G	0.00399593			CD	22	17-29	F	0.00399593					2019-10-01	High	No PPI
O_110	O	0.00399593			CD	22	17-29	F	0.00399593					2019-10-01	High	No PPI
DU_111	DU	0.00412487			CONTROL	46	40-49	F	0.00412487	160	0-499	23.9	Normal	0-9	Low	No PPI
G_111	G	0.00412487			CONTROL	46	40-49	F	0.00412487	160	0-499	23.9	Normal	0-9	Low	No PPI
DU_112	DU	0.0142732			FGID	53	50-59	F	0.0142732					2019-10-01	High	No PPI
G_112	G	0.0142732			FGID	53	50-59	F	0.0142732					2019-10-01	High	No PPI
O_112	O	0.0142732			FGID	53	50-59	F	0.0142732					2019-10-01	High	No PPI
DU_113	DU	0.00217189		0.0124994	CD	51	50-59	M	0.00217189			24.8	Normal	2019-10-01	High	No PPI
G_113	G	0.00217189		0.0124994	CD	51	50-59	M	0.00217189			24.8	Normal	2019-10-01	High	No PPI
O_113	O	0.00217189		0.0124994	CD	51	50-59	M	0.00217189			24.8	Normal	2019-10-01	High	No PPI
DU_114	DU	0.00183924			FGID	43	40-49	F	0.00183924			21.1	Normal	2019-10-01	High	No PPI
G_114	G	0.00183924			FGID	43	40-49	F	0.00183924			21.1	Normal	2019-10-01	High	No PPI
O_114	O	0.00183924			FGID	43	40-49	F	0.00183924			21.1	Normal	2019-10-01	High	No PPI
DU_115	DU	0.00667965			FGID	31	30-39	F	0.00667965	300	0-499			30-80	High	No PPI
G_115	G	0.00667965			FGID	31	30-39	F	0.00667965	300	0-499			30-80	High	No PPI
O_115	O	0.00667965			FGID	31	30-39	F	0.00667965	300	0-499			30-80	High	No PPI
DU_116	DU	0.00246775			FGID	63	60-69	F	0.00246775	111	0-499	24.2	Normal	2019-10-01	High	No PPI
G_116	G	0.00246775			FGID	63	60-69	F	0.00246775	111	0-499	24.2	Normal	2019-10-01	High	No PPI
O_116	O	0.00246775			FGID	63	60-69	F	0.00246775	111	0-499	24.2	Normal	2019-10-01	High	No PPI
DU_117	DU	0.00437336			FGID	73	70-79	M	0.00437336	470	0-499	27.1	Overweight	20-29	High	No PPI
G_117	G	0.00437336			FGID	73	70-79	M	0.00437336	470	0-499	27.1	Overweight	20-29	High	No PPI
O_117	O	0.00437336			FGID	73	70-79	M	0.00437336	470	0-499	27.1	Overweight	20-29	High	No PPI
G_118	G	0.00269461			CONTROL	57	50-59	M	0.00269461	66	0-499	22.6	Normal	2019-10-01	Low	No PPI
O_118	O	0.00269461			CONTROL	57	50-59	M	0.00269461	66	0-499	22.6	Normal	2019-10-01	Low	No PPI
DU_119	DU	0.00259538			FGID	30	30-39	M	0.00259538	22	0-499	17.9	Underweight	2019-10-01	High	No PPI
G_119	G	0.00259538			FGID	30	30-39	M	0.00259538	22	0-499	17.9	Underweight	2019-10-01	High	No PPI
O_119	O	0.00259538			FGID	30	30-39	M	0.00259538	22	0-499	17.9	Underweight	2019-10-01	High	No PPI
DU_12	DU	0.0563707			FGID	48	40-49	F	0.0563707			32.3	Obese	0-9	Low	PPI
G_12	G	0.0563707			FGID	48	40-49	F	0.0563707			32.3	Obese	0-9	Low	PPI
O_12	O	0.0563707			FGID	48	40-49	F	0.0563707			32.3	Obese	0-9	Low	PPI
DU_120	DU	0.00214793			CONTROL	61	60-69	M	0.00214793	904	500-999	24.8	Normal	0-9	Low	No PPI
G_120	G	0.00214793			CONTROL	61	60-69	M	0.00214793	904	500-999	24.8	Normal	0-9	Low	No PPI
O_120	O	0.00214793			CONTROL	61	60-69	M	0.00214793	904	500-999	24.8	Normal	0-9	Low	No PPI
G_121	G	0.00134469			FGID	70	70-79	F	0.00134469			22.9	Normal	20-29	High	No PPI
O_121	O	0.00134469			FGID	70	70-79	F	0.00134469			22.9	Normal	20-29	High	No PPI
DU_122	DU	0.0109717			CONTROL	66	60-69	F	0.0109717	0	0-499	40.2	Severely_Obese	0-9	Low	No PPI
G_122	G	0.0109717			CONTROL	66	60-69	F	0.0109717	0	0-499	40.2	Severely_Obese	0-9	Low	No PPI
O_122	O	0.0109717			CONTROL	66	60-69	F	0.0109717	0	0-499	40.2	Severely_Obese	0-9	Low	No PPI
DU_124	DU	0.00531831			FGID	49	40-49	F	0.00531831			29	Overweight	2019-10-01	High	No PPI
G_124	G	0.00531831			FGID	49	40-49	F	0.00531831			29	Overweight	2019-10-01	High	No PPI
O_124	O	0.00531831			FGID	49	40-49	F	0.00531831			29	Overweight	2019-10-01	High	No PPI
DU_125	DU	0.00613085			FGID	27	17-29	F	0.00613085			24.9	Normal	30-80	High	No PPI
G_125	G	0.00613085			FGID	27	17-29	F	0.00613085			24.9	Normal	30-80	High	No PPI
O_125	O	0.00613085			FGID	27	17-29	F	0.00613085			24.9	Normal	30-80	High	No PPI
DU_126	DU	0.00833614		0.0477962	CD	22	17-29	F	0.00833614			28.4	Overweight	2019-10-01	High	No PPI
G_126	G	0.00833614		0.0477962	CD	22	17-29	F	0.00833614			28.4	Overweight	2019-10-01	High	No PPI
O_126	O	0.00833614		0.0477962	CD	22	17-29	F	0.00833614			28.4	Overweight	2019-10-01	High	No PPI
DU_127	DU	0.0545074			FGID	68	60-69	M	0.0545074	595	500-999	25.2	Overweight	20-29	High	No PPI
G_127	G	0.0545074			FGID	68	60-69	M	0.0545074	595	500-999	25.2	Overweight	20-29	High	No PPI
O_127	O	0.0545074			FGID	68	60-69	M	0.0545074	595	500-999	25.2	Overweight	20-29	High	No PPI
DU_129	DU	0.0504064			FGID	25	17-29	M	0.0504064			29.1	Overweight	30-80	High	No PPI
G_129	G	0.0504064			FGID	25	17-29	M	0.0504064			29.1	Overweight	30-80	High	No PPI
O_129	O	0.0504064			FGID	25	17-29	M	0.0504064			29.1	Overweight	30-80	High	No PPI
DNS_13	DNS	0.0629741			FGID	60	60-69	F	0.0629741	1174	1000-2000	25.3	Overweight	30-80	High	No PPI
GNS_13	GNS	0.0629741			FGID	60	60-69	F	0.0629741	1174	1000-2000	25.3	Overweight	30-80	High	No PPI
O_13	O	0.0629741			FGID	60	60-69	F	0.0629741	1174	1000-2000	25.3	Overweight	30-80	High	No PPI
DU_131	DU	0.059518			CONTROL	53	50-59	F	0.059518			25.3	Overweight	0-9	Low	No PPI
G_131	G	0.059518			CONTROL	53	50-59	F	0.059518			25.3	Overweight	0-9	Low	No PPI
O_131	O	0.059518			CONTROL	53	50-59	F	0.059518			25.3	Overweight	0-9	Low	No PPI
DU_132	DU	0.084579			CONTROL	71	70-79	M	0.084579			26.8	Overweight	0-9	Low	No PPI
G_132	G	0.084579			CONTROL	71	70-79	M	0.084579			26.8	Overweight	0-9	Low	No PPI
O_132	O	0.084579			CONTROL	71	70-79	M	0.084579			26.8	Overweight	0-9	Low	No PPI
DU_133	DU	0.0510938			FGID	28	17-29	M	0.0510938			23.5	Normal	30-80	High	No PPI
G_133	G	0.0510938			FGID	28	17-29	M	0.0510938			23.5	Normal	30-80	High	No PPI
O_133	O	0.0510938			FGID	28	17-29	M	0.0510938			23.5	Normal	30-80	High	No PPI
DU_134	DU	0.0886242			CONTROL	23	17-29	F	0.0886242			24.4	Normal	0-9	Low	No PPI
G_134	G	0.0886242			CONTROL	23	17-29	F	0.0886242			24.4	Normal	0-9	Low	No PPI
O_134	O	0.0886242			CONTROL	23	17-29	F	0.0886242			24.4	Normal	0-9	Low	No PPI
DU_135	DU	0.0621244			CONTROL	66	60-69	F	0.0621244	170	0-499	20.1	Normal	0-9	Low	No PPI
G_135	G	0.0621244			CONTROL	66	60-69	F	0.0621244	170	0-499	20.1	Normal	0-9	Low	No PPI
O_135	O	0.0621244			CONTROL	66	60-69	F	0.0621244	170	0-499	20.1	Normal	0-9	Low	No PPI
DU_136	Exclude	0.078404			Exclude	59	50-59	F	0.078404			22.3081	Normal	30-80	High	No PPI
G_136	Exclude	0.078404			Exclude	59	50-59	F	0.078404			22.3081	Normal	30-80	High	No PPI
O_136	Exclude	0.078404			Exclude	59	50-59	F	0.078404			22.3081	Normal	30-80	High	No PPI
DU_139	DU	0.0740581			CD	59	50-59	M	0.0740581			33.2	Obese	2019-10-01	Low	No PPI
G_139	G	0.0740581			CD	59	50-59	M	0.0740581			33.2	Obese	2019-10-01	Low	No PPI
O_139	O	0.0740581			CD	59	50-59	M	0.0740581			33.2	Obese	2019-10-01	Low	No PPI
DU_14	DU	0.326369			FGID	60	60-69	F	0.326369			26.4	Overweight	20-29	High	PPI
G_14	G	0.326369			FGID	60	60-69	F	0.326369			26.4	Overweight	20-29	High	PPI
O_14	O	0.326369			FGID	60	60-69	F	0.326369			26.4	Overweight	20-29	High	PPI
DU_140	DU	0.0536263			FGID	48	40-49	M	0.0536263			21.6	Normal	2019-10-01	High	No PPI
G_140	G	0.0536263			FGID	48	40-49	M	0.0536263			21.6	Normal	2019-10-01	High	No PPI
O_140	O	0.0536263			FGID	48	40-49	M	0.0536263			21.6	Normal	2019-10-01	High	No PPI
DU_141	DU	0.0473127		0.00686139	CD	43	40-49	F	0.0473127			36.6	Obese	30-80	High	No PPI
G_141	G	0.0473127		0.00686139	CD	43	40-49	F	0.0473127			36.6	Obese	30-80	High	No PPI
O_141	O	0.0473127		0.00686139	CD	43	40-49	F	0.0473127			36.6	Obese	30-80	High	No PPI
DU_142	DU	0.0717135		0.0287424	CD	50	50-59	F	0.0717135			36.2	Obese	30-80	High	No PPI
G_142	G	0.0717135		0.0287424	CD	50	50-59	F	0.0717135			36.2	Obese	30-80	High	No PPI
O_142	O	0.0717135		0.0287424	CD	50	50-59	F	0.0717135			36.2	Obese	30-80	High	No PPI
R_143	R	0.00190557	0.12		UC	37	30-39	M	0.00190557			20.5	Normal	2019-10-01	High	PPI
RC_143	RC	0.00190557	0.12		UC	37	30-39	M	0.00190557			20.5	Normal	2019-10-01	High	PPI
TI_143	TI	0.00190557	0.12		UC	37	30-39	M	0.00190557			20.5	Normal	2019-10-01	High	PPI
TI_144	TI	0.00569699	0.221111	0.012018	UC	33	30-39	M	0.00569699			29.3	Overweight	2019-10-01	High	No PPI
DU_146	DU	0.0630713			CD	45	40-49	F	0.0630713			24.5	Normal	0-9	Low	No PPI
G_146	G	0.0630713			CD	45	40-49	F	0.0630713			24.5	Normal	0-9	Low	No PPI
O_146	O	0.0630713			CD	45	40-49	F	0.0630713			24.5	Normal	0-9	Low	No PPI
R_147	R	0.00405279	0.133578	0.0345829	UC	24	17-29	F	0.00405279	388	0-499	29.7	Overweight	20-29	High	No PPI
RC_147	RC	0.00405279	0.133578	0.0345829	UC	24	17-29	F	0.00405279	388	0-499	29.7	Overweight	20-29	High	No PPI
TI_147	TI	0.00405279	0.133578	0.0345829	UC	24	17-29	F	0.00405279	388	0-499	29.7	Overweight	20-29	High	No PPI
DU_148	DU	0.110647			FGID	48	40-49	F	0.110647			25.7	Overweight	20-29	High	No PPI
G_148	G	0.110647			FGID	48	40-49	F	0.110647			25.7	Overweight	20-29	High	No PPI
O_148	O	0.110647			FGID	48	40-49	F	0.110647			25.7	Overweight	20-29	High	No PPI
DNS_15	DNS	0.0808738			CONTROL	58	50-59	F	0.0808738	155	0-499	18.7	Normal	2019-10-01	Low	No PPI
DU_15	DU	0.0808738			CONTROL	58	50-59	F	0.0808738	155	0-499	18.7	Normal	2019-10-01	Low	No PPI
G_15	G	0.0808738			CONTROL	58	50-59	F	0.0808738	155	0-499	18.7	Normal	2019-10-01	Low	No PPI
GNS_15	GNS	0.0808738			CONTROL	58	50-59	F	0.0808738	155	0-499	18.7	Normal	2019-10-01	Low	No PPI
O_15	O	0.0808738			CONTROL	58	50-59	F	0.0808738	155	0-499	18.7	Normal	2019-10-01	Low	No PPI
DU_150	DU	0.0245986			FGID	54	50-59	F	0.0245986	100	0-499	22.2	Normal	30-80	High	No PPI
G_150	G	0.0245986			FGID	54	50-59	F	0.0245986	100	0-499	22.2	Normal	30-80	High	No PPI
O_150	O	0.0245986			FGID	54	50-59	F	0.0245986	100	0-499	22.2	Normal	30-80	High	No PPI
DU_151	DU	0.105236			CONTROL	56	50-59	F	0.105236	270	0-499			2019-10-01	High	No PPI
G_151	G	0.105236			CONTROL	56	50-59	F	0.105236	270	0-499			2019-10-01	High	No PPI
DU_152	DU	0.0245986	0.0278472	0.0505376	UC	68	60-69	M	0.0245986	0	0-499	28.7	Overweight	20-29	High	No PPI
RC_152	RC	0.0245986	0.0278472	0.0505376	UC	68	60-69	M	0.0245986	0	0-499	28.7	Overweight	20-29	High	No PPI
TI_152	TI	0.0245986	0.0278472	0.0505376	UC	68	60-69	M	0.0245986	0	0-499	28.7	Overweight	20-29	High	No PPI
DU_153	DU	0.100815			FGID	42	40-49	F	0.100815	180	0-499	27.4	Overweight	20-29	High	No PPI
G_153	G	0.100815			FGID	42	40-49	F	0.100815	180	0-499	27.4	Overweight	20-29	High	No PPI
O_153	O	0.100815			FGID	42	40-49	F	0.100815	180	0-499	27.4	Overweight	20-29	High	No PPI
DU_154	DU	0.161931		0.0185669	CD	50	50-59	F	0.161931			39.5	Obese	2019-10-01	Low	No PPI
G_154	G	0.161931		0.0185669	CD	50	50-59	F	0.161931			39.5	Obese	2019-10-01	Low	No PPI
O_154	O	0.161931		0.0185669	CD	50	50-59	F	0.161931			39.5	Obese	2019-10-01	Low	No PPI
DU_156	DU	0.052142			FGID	53	50-59	M	0.052142	232	0-499	23.2	Normal	2019-10-01	High	No PPI
G_156	G	0.052142			FGID	53	50-59	M	0.052142	232	0-499	23.2	Normal	2019-10-01	High	No PPI
O_156	O	0.052142			FGID	53	50-59	M	0.052142	232	0-499	23.2	Normal	2019-10-01	High	No PPI
DU_157.2	DU	0.0944611			FGID	52	50-59	M	0.0944611			34.4	Obese	30-80	High	No PPI
G_157	G	0.0944611			FGID	52	50-59	M	0.0944611			34.4	Obese	30-80	High	No PPI
O_157	O	0.0944611			FGID	52	50-59	M	0.0944611			34.4	Obese	30-80	High	No PPI
DU_159	DU	0.0922443			FGID	39	30-39	F	0.0922443	670	500-999	41.8	Severely_Obese	30-80	High	No PPI
G_159	G	0.0922443			FGID	39	30-39	F	0.0922443	670	500-999	41.8	Severely_Obese	30-80	High	No PPI
O_159	O	0.0922443			FGID	39	30-39	F	0.0922443	670	500-999	41.8	Severely_Obese	30-80	High	No PPI
DNS_16	DNS	0.607436			FGID	67	60-69	F	0.607436	337	0-499	26.6	Overweight	30-80	High	PPI
G_16	G	0.607436			FGID	67	60-69	F	0.607436	337	0-499	26.6	Overweight	30-80	High	PPI
O_16	O	0.607436			FGID	67	60-69	F	0.607436	337	0-499	26.6	Overweight	30-80	High	PPI
DU_160	DU	0.182285			FGID	31	30-39	F	0.182285	206	0-499	26.4	Overweight	2019-10-01	High	No PPI
G_160	G	0.182285			FGID	31	30-39	F	0.182285	206	0-499	26.4	Overweight	2019-10-01	High	No PPI
O_160	O	0.182285			FGID	31	30-39	F	0.182285	206	0-499	26.4	Overweight	2019-10-01	High	No PPI
DU_163	DU	0.0829251			FGID	69	60-69	F	0.0829251	70	0-499	20.6	Normal	2019-10-01	High	No PPI
G_163	G	0.0829251			FGID	69	60-69	F	0.0829251	70	0-499	20.6	Normal	2019-10-01	High	No PPI
O_163	O	0.0829251			FGID	69	60-69	F	0.0829251	70	0-499	20.6	Normal	2019-10-01	High	No PPI
DU_164	DU	0.0974359			FGID	17	17-29	M	0.0974359			18.5	Normal	20-29	High	No PPI
G_164	G	0.0974359			FGID	17	17-29	M	0.0974359			18.5	Normal	20-29	High	No PPI
O_164	O	0.0974359			FGID	17	17-29	M	0.0974359			18.5	Normal	20-29	High	No PPI
TI_165	TI	0.0018758	0.305542	0.0197256	UC	43	40-49	F	0.0018758	544	500-999	38.8	Obese	20-29	High	No PPI
R_166	R	0.00100999	0.0180444	0.113641	UC	44	40-49	M	0.00100999			26	Overweight	20-29	High	No PPI
TI_166	TI	0.00100999	0.0180444	0.113641	UC	44	40-49	M	0.00100999			26	Overweight	20-29	High	No PPI
DU_167	DU	0.0211181	0.00827547	0.0468706	UC	58	50-59	F	0.0211181			36.4	Obese	0-9	Low	No PPI
R_167	R	0.0211181	0.00827547	0.0468706	UC	58	50-59	F	0.0211181			36.4	Obese	0-9	Low	No PPI
TI_167	TI	0.0211181	0.00827547	0.0468706	UC	58	50-59	F	0.0211181			36.4	Obese	0-9	Low	No PPI
DU_168	DU	0.0210284	0.320583	0.0318257	CONTROL	65	60-69	M	0.0210284			20.4	Normal	0-9	Low	No PPI
R_168	R	0.0210284	0.320583	0.0318257	CONTROL	65	60-69	M	0.0210284			20.4	Normal	0-9	Low	No PPI
RC_168	RC	0.0210284	0.320583	0.0318257	CONTROL	65	60-69	M	0.0210284			20.4	Normal	0-9	Low	No PPI
TI_168	TI	0.0210284	0.320583	0.0318257	CONTROL	65	60-69	M	0.0210284			20.4	Normal	0-9	Low	No PPI
R_169	R	0.00101531	0.118656	0.00693406	UC	26	17-29	M	0.00101531	185	0-499	25.2	Overweight	0-9	Low	No PPI
RC_169	RC	0.00101531	0.118656	0.00693406	UC	26	17-29	M	0.00101531	185	0-499	25.2	Overweight	0-9	Low	No PPI
TI_169	TI	0.00101531	0.118656	0.00693406	UC	26	17-29	M	0.00101531	185	0-499	25.2	Overweight	0-9	Low	No PPI
DU_17	Exclude	0.143521			Exclude	48	40-49	M	0.143521	164	0-499	25.4071	Overweight	20-29	High	PPI
G_17	Exclude	0.143521			Exclude	48	40-49	M	0.143521	164	0-499	25.4071	Overweight	20-29	High	PPI
O_17	Exclude	0.143521			Exclude	48	40-49	M	0.143521	164	0-499	25.4071	Overweight	20-29	High	PPI
TI_170	Exclude	0.00149294	0.00674621		Exclude	55	50-59	M	0.00149294			25.9	Overweight	0-9	Low	No PPI
TI_170.2	Exclude	0.00149294	0.00674621		Exclude	55	50-59	M	0.00149294			25.9	Overweight	0-9	Low	No PPI
R_171	R	0.000630613	0.487243	0.0483727	CONTROL	61	60-69	F	0.000630613			20.4	Normal	0-9	Low	No PPI
RC_171	RC	0.000630613	0.487243	0.0483727	CONTROL	61	60-69	F	0.000630613			20.4	Normal	0-9	Low	No PPI
TI_171	TI	0.000630613	0.487243	0.0483727	CONTROL	61	60-69	F	0.000630613			20.4	Normal	0-9	Low	No PPI
R_172	R	0.00126588	0.000678483	0.0625338	UC	61	60-69	M	0.00126588	0	0-499	32.9	Obese	0-9	Low	No PPI
R_173	Exclude		0.017583	0.0058226	Exclude	42	40-49	M		160	0-499	37.7	Obese	0-9	Low	No PPI
RC_173	Exclude		0.017583	0.0058226	Exclude	42	40-49	M		160	0-499	37.7	Obese	0-9	Low	No PPI
TI_173	Exclude		0.017583	0.0058226	Exclude	42	40-49	M		160	0-499	37.7	Obese	0-9	Low	No PPI
R_174	R	0.02289	0.674789	0.0053676	UC	68	60-69	F	0.02289	65	0-499	29.2	Overweight	20-29	High	No PPI
RC_174	RC	0.02289	0.674789	0.0053676	UC	68	60-69	F	0.02289	65	0-499	29.2	Overweight	20-29	High	No PPI
TI_174	TI	0.02289	0.674789	0.0053676	UC	68	60-69	F	0.02289	65	0-499	29.2	Overweight	20-29	High	No PPI
R_175	R	0.00421532	0.0328086	0.0155813	UC	29	17-29	F	0.00421532	0	0-499	26.6	Overweight	2019-10-01	High	No PPI
RC_175	RC	0.00421532	0.0328086	0.0155813	UC	29	17-29	F	0.00421532	0	0-499	26.6	Overweight	2019-10-01	High	No PPI
TI_175	TI	0.00421532	0.0328086	0.0155813	UC	29	17-29	F	0.00421532	0	0-499	26.6	Overweight	2019-10-01	High	No PPI
R_176	R	0.0031894	0.0346532	0.00377903	UC	43	40-49	F	0.0031894			33.6	Obese	0-9	Low	No PPI
RC_176	RC	0.0031894	0.0346532	0.00377903	UC	43	40-49	F	0.0031894			33.6	Obese	0-9	Low	No PPI
TI_176	TI	0.0031894	0.0346532	0.00377903	UC	43	40-49	F	0.0031894			33.6	Obese	0-9	Low	No PPI
DU_177	DU	0.00634721	0.0512848	0.160966	CONTROL	74	70-79	F	0.00634721			22.7	Normal	0-9	Low	No PPI
R_177	R	0.00634721	0.0512848	0.160966	CONTROL	74	70-79	F	0.00634721			22.7	Normal	0-9	Low	No PPI
RC_177	RC	0.00634721	0.0512848	0.160966	CONTROL	74	70-79	F	0.00634721			22.7	Normal	0-9	Low	No PPI
TI_177	TI	0.00634721	0.0512848	0.160966	CONTROL	74	70-79	F	0.00634721			22.7	Normal	0-9	Low	No PPI
R_178	Exclude	0.00110286	0.0533049	0.00582015	Exclude	71	70-79	F	0.00110286			25.3	Overweight	0-9	Low	No PPI
RC_178	Exclude	0.00110286	0.0533049	0.00582015	Exclude	71	70-79	F	0.00110286			25.3	Overweight	0-9	Low	No PPI
TI_178	Exclude	0.00110286	0.0533049	0.00582015	Exclude	71	70-79	F	0.00110286			25.3	Overweight	0-9	Low	No PPI
R_179	R	0.00296892	0.464202		UC	35	30-39	F	0.00296892			32	Obese	20-29	High	PPI
RC_179	RC	0.00296892	0.464202		UC	35	30-39	F	0.00296892			32	Obese	20-29	High	PPI
TI_179	TI	0.00296892	0.464202		UC	35	30-39	F	0.00296892			32	Obese	20-29	High	PPI
DNS_18	DNS	0.0943432			FGID	65	60-69	F	0.0943432	320	0-499	25.4	Overweight	2019-10-01	High	PPI
DU_18	DU	0.0943432			FGID	65	60-69	F	0.0943432	320	0-499	25.4	Overweight	2019-10-01	High	PPI
G_18	G	0.0943432			FGID	65	60-69	F	0.0943432	320	0-499	25.4	Overweight	2019-10-01	High	PPI
GNS_18	GNS	0.0943432			FGID	65	60-69	F	0.0943432	320	0-499	25.4	Overweight	2019-10-01	High	PPI
O_18	O	0.0943432			FGID	65	60-69	F	0.0943432	320	0-499	25.4	Overweight	2019-10-01	High	PPI
R_180	R	0.0011198	0.023765		UC	38	30-39	F	0.0011198			22.1	Normal	2019-10-01	High	No PPI
RC_180	RC	0.0011198	0.023765		UC	38	30-39	F	0.0011198			22.1	Normal	2019-10-01	High	No PPI
TI_180	TI	0.0011198	0.023765		UC	38	30-39	F	0.0011198			22.1	Normal	2019-10-01	High	No PPI
DU_181	DU	0.00535566	0.0476716	0.0580144	CONTROL	66	60-69	F	0.00535566	0	0-499	39.4	Obese	0-9	Low	No PPI
R_181	R	0.00535566	0.0476716	0.0580144	CONTROL	66	60-69	F	0.00535566	0	0-499	39.4	Obese	0-9	Low	No PPI
RC_181	RC	0.00535566	0.0476716	0.0580144	CONTROL	66	60-69	F	0.00535566	0	0-499	39.4	Obese	0-9	Low	No PPI
TI_181	TI	0.00535566	0.0476716	0.0580144	CONTROL	66	60-69	F	0.00535566	0	0-499	39.4	Obese	0-9	Low	No PPI
R_182	Exclude		0.255847		Exclude	66	60-69	M				31.1	Obese	2019-10-01	Low	No PPI
RC_182	Exclude		0.255847		Exclude	66	60-69	M				31.1	Obese	2019-10-01	Low	No PPI
TI_182	Exclude		0.255847		Exclude	66	60-69	M				31.1	Obese	2019-10-01	Low	No PPI
R_183	R	0.00997622	0.0431293		UC	24	17-29	M	0.00997622			26.6	Overweight	2019-10-01	Low	No PPI
RC_183	RC	0.00997622	0.0431293		UC	24	17-29	M	0.00997622			26.6	Overweight	2019-10-01	Low	No PPI
TI_183	TI	0.00997622	0.0431293		UC	24	17-29	M	0.00997622			26.6	Overweight	2019-10-01	Low	No PPI
R_184	R	0.00178749	0.120599	0.0139281	UC	63	60-69	M	0.00178749	0	0-499	29.6	Overweight	0-9	Low	PPI
RC_184	RC	0.00178749	0.120599	0.0139281	UC	63	60-69	M	0.00178749	0	0-499	29.6	Overweight	0-9	Low	PPI
TI_184	TI	0.00178749	0.120599	0.0139281	UC	63	60-69	M	0.00178749	0	0-499	29.6	Overweight	0-9	Low	PPI
R_185	R	0.00110049	0.0229576	0.00513359	UC	59	50-59	F	0.00110049	354	0-499	43.4	Severely_Obese	2019-10-01	High	No PPI
TI_185	TI	0.00110049	0.0229576	0.00513359	UC	59	50-59	F	0.00110049	354	0-499	43.4	Severely_Obese	2019-10-01	High	No PPI
R_186	Exclude		0.40757		Exclude	42	40-49	F				28.1	Overweight	2019-10-01	High	PPI
RC_186	Exclude		0.40757		Exclude	42	40-49	F				28.1	Overweight	2019-10-01	High	PPI
TI_186	Exclude		0.40757		Exclude	42	40-49	F				28.1	Overweight	2019-10-01	High	PPI
R_188	R	0.0386789	0.109887		UC	37	30-39	M	0.0386789	530	500-999	25.2	Overweight	30-80	High	PPI
RC_188	RC	0.0386789	0.109887		UC	37	30-39	M	0.0386789	530	500-999	25.2	Overweight	30-80	High	PPI
TI_188	TI	0.0386789	0.109887		UC	37	30-39	M	0.0386789	530	500-999	25.2	Overweight	30-80	High	PPI
R_189	R	0.000815136	0.0634702		UC	35	30-39	M	0.000815136	100	0-499	24.6	Normal	0-9	Low	No PPI
RC_189	RC	0.000815136	0.0634702		UC	35	30-39	M	0.000815136	100	0-499	24.6	Normal	0-9	Low	No PPI
TI_189	TI	0.000815136	0.0634702		UC	35	30-39	M	0.000815136	100	0-499	24.6	Normal	0-9	Low	No PPI
DU_19	DU	0.135425			FGID	62	60-69	M	0.135425	0	0-499	25.1	Overweight	20-29	High	PPI
G_19	G	0.135425			FGID	62	60-69	M	0.135425	0	0-499	25.1	Overweight	20-29	High	PPI
O_19	O	0.135425			FGID	62	60-69	M	0.135425	0	0-499	25.1	Overweight	20-29	High	PPI
R_190	R	0.0243446	0.0775221		UC	36	30-39	M	0.0243446			22.9	Normal	0-9	Low	No PPI
RC_190	RC	0.0243446	0.0775221		UC	36	30-39	M	0.0243446			22.9	Normal	0-9	Low	No PPI
TI_190	TI	0.0243446	0.0775221		UC	36	30-39	M	0.0243446			22.9	Normal	0-9	Low	No PPI
R_191	R	0.00349685	0.0748627	0.0122484	UC	29	17-29	F	0.00349685			31.6	Obese	0-9	Low	No PPI
TI_191	TI	0.00349685	0.0748627	0.0122484	UC	29	17-29	F	0.00349685			31.6	Obese	0-9	Low	No PPI
R_193	Exclude				Exclude									0-9	Low	NA
RC_193	Exclude				Exclude									0-9	Low	NA
TI_193	Exclude				Exclude									0-9	Low	NA
R_194	R	0.00558349	0.0864338	0.0139361	CONTROL	56	50-59	F	0.00558349	165	0-499			0-9	Low	No PPI
RC_194	RC	0.00558349	0.0864338	0.0139361	CONTROL	56	50-59	F	0.00558349	165	0-499			0-9	Low	No PPI
TI_194	TI	0.00558349	0.0864338	0.0139361	CONTROL	56	50-59	F	0.00558349	165	0-499			0-9	Low	No PPI
R_195	R	0.00640741			CONTROL	50	50-59	M	0.00640741	138	0-499	29.7	Overweight	0-9	Low	No PPI
RC_195	RC	0.00640741			CONTROL	50	50-59	M	0.00640741	138	0-499	29.7	Overweight	0-9	Low	No PPI
R_196	R	0.0013908	0.406115	0.00812343	CONTROL	68	60-69	M	0.0013908			25.2	Overweight	0-9	Low	No PPI
RC_196	RC	0.0013908	0.406115	0.00812343	CONTROL	68	60-69	M	0.0013908			25.2	Overweight	0-9	Low	No PPI
TI_196	TI	0.0013908	0.406115	0.00812343	CONTROL	68	60-69	M	0.0013908			25.2	Overweight	0-9	Low	No PPI
DU_197	DU	0.0226457	0.00807605	0.0222781	CONTROL	55	50-59	F	0.0226457	155	0-499	29.6	Overweight	0-9	Low	No PPI
R_197	R	0.0226457	0.00807605	0.0222781	CONTROL	55	50-59	F	0.0226457	155	0-499	29.6	Overweight	0-9	Low	No PPI
TI_197	TI	0.0226457	0.00807605	0.0222781	CONTROL	55	50-59	F	0.0226457	155	0-499	29.6	Overweight	0-9	Low	No PPI
RC_198	Exclude				Exclude
DU_199	DU	0.00706354	0.104915	0.0110777	CONTROL	60	60-69	M	0.00706354	30	0-499	29.1	Overweight	0-9	Low	No PPI
R_199	R	0.00706354	0.104915	0.0110777	CONTROL	60	60-69	M	0.00706354	30	0-499	29.1	Overweight	0-9	Low	No PPI
RC_199	RC	0.00706354	0.104915	0.0110777	CONTROL	60	60-69	M	0.00706354	30	0-499	29.1	Overweight	0-9	Low	No PPI
TI_199	TI	0.00706354	0.104915	0.0110777	CONTROL	60	60-69	M	0.00706354	30	0-499	29.1	Overweight	0-9	Low	No PPI
DU_2	DU	0.545643			FGID	20	17-29	M	0.545643	811	500-999	17.7	Underweight	30-80	High	No PPI
G_2	G	0.545643			FGID	20	17-29	M	0.545643	811	500-999	17.7	Underweight	30-80	High	No PPI
O_2	O	0.545643			FGID	20	17-29	M	0.545643	811	500-999	17.7	Underweight	30-80	High	No PPI
DNS_20	DNS	0.143012			FGID	36	30-39	F	0.143012	573	500-999	35.5	Obese	30-80	High	PPI
DU_20	DU	0.143012			FGID	36	30-39	F	0.143012	573	500-999	35.5	Obese	30-80	High	PPI
G_20	G	0.143012			FGID	36	30-39	F	0.143012	573	500-999	35.5	Obese	30-80	High	PPI
O_20	O	0.143012			FGID	36	30-39	F	0.143012	573	500-999	35.5	Obese	30-80	High	PPI
R_200	Exclude				Exclude	70	70-79	M		173	0-499	32.5	Obese	0-9	Low	PPI
RC_200	Exclude				Exclude	70	70-79	M		173	0-499	32.5	Obese	0-9	Low	PPI
R_201	R	0.00257382	0.0495508		UC	55	50-59	F	0.00257382			27.7	Overweight	2019-10-01	Low	PPI
RC_201	RC	0.00257382	0.0495508		UC	55	50-59	F	0.00257382			27.7	Overweight	2019-10-01	Low	PPI
TI_201	TI	0.00257382	0.0495508		UC	55	50-59	F	0.00257382			27.7	Overweight	2019-10-01	Low	PPI
R_203	R	0.00171343	0.165966		UC	48	40-49	F	0.00171343			29.8	Overweight	0-9	Low	No PPI
RC_203	RC	0.00171343	0.165966		UC	48	40-49	F	0.00171343			29.8	Overweight	0-9	Low	No PPI
TI_203	TI	0.00171343	0.165966		UC	48	40-49	F	0.00171343			29.8	Overweight	0-9	Low	No PPI
R_204	R	0.00443216	0.11469	0.00993667	CONTROL	54	50-59	M	0.00443216			26.3	Overweight	0-9	Low	No PPI
RC_204	RC	0.00443216	0.11469	0.00993667	CONTROL	54	50-59	M	0.00443216			26.3	Overweight	0-9	Low	No PPI
R_205	Exclude	0.0132166	0.293223		Exclude	67	60-69	F	0.0132166			18.2	Underweight	20-29	High	No PPI
RC_205	Exclude	0.0132166	0.293223		Exclude	67	60-69	F	0.0132166			18.2	Underweight	20-29	High	No PPI
TI_205	Exclude	0.0132166	0.293223		Exclude	67	60-69	F	0.0132166			18.2	Underweight	20-29	High	No PPI
DU_207	DU	0.00610569	0.00378092	0.00650257	CONTROL	60	60-69	M	0.00610569	100	0-499	25.4	Overweight	0-9	Low	No PPI
R_207	R	0.00610569	0.00378092	0.00650257	CONTROL	60	60-69	M	0.00610569	100	0-499	25.4	Overweight	0-9	Low	No PPI
RC_207	RC	0.00610569	0.00378092	0.00650257	CONTROL	60	60-69	M	0.00610569	100	0-499	25.4	Overweight	0-9	Low	No PPI
TI_207	TI	0.00610569	0.00378092	0.00650257	CONTROL	60	60-69	M	0.00610569	100	0-499	25.4	Overweight	0-9	Low	No PPI
DU_209	DU	0.0849173	0.0222841	0.00297851	CONTROL	58	50-59	F	0.0849173	125	0-499	21.8	Normal	0-9	Low	No PPI
R_209	R	0.0849173	0.0222841	0.00297851	CONTROL	58	50-59	F	0.0849173	125	0-499	21.8	Normal	0-9	Low	No PPI
RC_209	RC	0.0849173	0.0222841	0.00297851	CONTROL	58	50-59	F	0.0849173	125	0-499	21.8	Normal	0-9	Low	No PPI
TI_209	TI	0.0849173	0.0222841	0.00297851	CONTROL	58	50-59	F	0.0849173	125	0-499	21.8	Normal	0-9	Low	No PPI
DU_21	Exclude				Exclude	76	70-79	M		197	0-499	23.3025	Normal	0-9	Low	PPI
O_21	Exclude				Exclude	76	70-79	M		197	0-499	23.3025	Normal	0-9	Low	PPI
DU_210	DU	0.0229253	0.0379163	0.008154	CONTROL	55	50-59	F	0.0229253			29.4	Overweight	0-9	Low	No PPI
R_210	R	0.0229253	0.0379163	0.008154	CONTROL	55	50-59	F	0.0229253			29.4	Overweight	0-9	Low	No PPI
RC_210	RC	0.0229253	0.0379163	0.008154	CONTROL	55	50-59	F	0.0229253			29.4	Overweight	0-9	Low	No PPI
R_211	R	0.00208544	0.306847		CONTROL	70	70-79	M	0.00208544	50	0-499	29.2	Overweight	0-9	Low	No PPI
RC_211	RC	0.00208544	0.306847		CONTROL	70	70-79	M	0.00208544	50	0-499	29.2	Overweight	0-9	Low	No PPI
TI_211	TI	0.00208544	0.306847		CONTROL	70	70-79	M	0.00208544	50	0-499	29.2	Overweight	0-9	Low	No PPI
DU_213	DU	0.0262426	0.271021	0.0089617	CONTROL	70	70-79	M	0.0262426	130	0-499	20.6	Normal	0-9	Low	No PPI
R_213	R	0.0262426	0.271021	0.0089617	CONTROL	70	70-79	M	0.0262426	130	0-499	20.6	Normal	0-9	Low	No PPI
RC_213	RC	0.0262426	0.271021	0.0089617	CONTROL	70	70-79	M	0.0262426	130	0-499	20.6	Normal	0-9	Low	No PPI
TI_213	TI	0.0262426	0.271021	0.0089617	CONTROL	70	70-79	M	0.0262426	130	0-499	20.6	Normal	0-9	Low	No PPI
DU_214	DU	0.0558742	0.225776	0.226005	CONTROL	61	60-69	M	0.0558742	315	0-499	32.4	Obese	0-9	Low	No PPI
R_214	R	0.0558742	0.225776	0.226005	CONTROL	61	60-69	M	0.0558742	315	0-499	32.4	Obese	0-9	Low	No PPI
RC_214	RC	0.0558742	0.225776	0.226005	CONTROL	61	60-69	M	0.0558742	315	0-499	32.4	Obese	0-9	Low	No PPI
TI_214	TI	0.0558742	0.225776	0.226005	CONTROL	61	60-69	M	0.0558742	315	0-499	32.4	Obese	0-9	Low	No PPI
R_215	R	0.00207441	0.189709		CONTROL	57	50-59	F	0.00207441			29.4	Overweight	0-9	Low	No PPI
RC_215	RC	0.00207441	0.189709		CONTROL	57	50-59	F	0.00207441			29.4	Overweight	0-9	Low	No PPI
TI_215	TI	0.00207441	0.189709		CONTROL	57	50-59	F	0.00207441			29.4	Overweight	0-9	Low	No PPI
R_217	R	0.00267898	0.00734062	0.0152027	UC	40	40-49	M	0.00267898			30.6	Obese	0-9	Low	No PPI
RC_217	RC	0.00267898	0.00734062	0.0152027	UC	40	40-49	M	0.00267898			30.6	Obese	0-9	Low	No PPI
TI_217	TI	0.00267898	0.00734062	0.0152027	UC	40	40-49	M	0.00267898			30.6	Obese	0-9	Low	No PPI
R_219	R	0.00179602			UC	36	30-39	F	0.00179602	585	500-999	26.1	Overweight	20-29	High	No PPI
RC_219	RC	0.00179602			UC	36	30-39	F	0.00179602	585	500-999	26.1	Overweight	20-29	High	No PPI
DNS_22	DNS	0.106706			FGID	65	60-69	F	0.106706			22.1	Normal	30-80	High	PPI
DU_22	DU	0.106706			FGID	65	60-69	F	0.106706			22.1	Normal	30-80	High	PPI
G_22	G	0.106706			FGID	65	60-69	F	0.106706			22.1	Normal	30-80	High	PPI
O_22	O	0.106706			FGID	65	60-69	F	0.106706			22.1	Normal	30-80	High	PPI
DU_221	DU	0.0206195	0.424862		CONTROL	70	70-79	M	0.0206195	70	0-499	26.9	Overweight	0-9	Low	No PPI
R_221	R	0.0206195	0.424862		CONTROL	70	70-79	M	0.0206195	70	0-499	26.9	Overweight	0-9	Low	No PPI
RC_221	RC	0.0206195	0.424862		CONTROL	70	70-79	M	0.0206195	70	0-499	26.9	Overweight	0-9	Low	No PPI
TI_221	TI	0.0206195	0.424862		CONTROL	70	70-79	M	0.0206195	70	0-499	26.9	Overweight	0-9	Low	No PPI
R_223	Exclude			0.00207222	Exclude	56	50-59	F		235	0-499	33.6	Obese	0-9	Low	No PPI
R_224	Exclude		0.0403399	0.000331854	Exclude	51	50-59	M		50	0-499	29.8	Overweight	0-9	Low	No PPI
RC_224	Exclude		0.0403399	0.000331854	Exclude	51	50-59	M		50	0-499	29.8	Overweight	0-9	Low	No PPI
R_225	R	0.000651984	0.100256	0.00216415	UC	51	50-59	F	0.000651984			37.5	Obese	0-9	Low	No PPI
RC_225	RC	0.000651984	0.100256	0.00216415	UC	51	50-59	F	0.000651984			37.5	Obese	0-9	Low	No PPI
TI_225	TI	0.000651984	0.100256	0.00216415	UC	51	50-59	F	0.000651984			37.5	Obese	0-9	Low	No PPI
R_227	R	0.00177522	0.00415404	0.0277852	CD	28	17-29	M	0.00177522			16.7	Underweight	0-9	Low	No PPI
RC_227	RC	0.00177522	0.00415404	0.0277852	CD	28	17-29	M	0.00177522			16.7	Underweight	0-9	Low	No PPI
TI_227	TI	0.00177522	0.00415404	0.0277852	CD	28	17-29	M	0.00177522			16.7	Underweight	0-9	Low	No PPI
R_228	R	0.0017738	0.0344632	0.00203685	CONTROL	54	50-59	M	0.0017738	165	0-499	31.5	Obese	0-9	Low	No PPI
RC_228	RC	0.0017738	0.0344632	0.00203685	CONTROL	54	50-59	M	0.0017738	165	0-499	31.5	Obese	0-9	Low	No PPI
TI_228	TI	0.0017738	0.0344632	0.00203685	CONTROL	54	50-59	M	0.0017738	165	0-499	31.5	Obese	0-9	Low	No PPI
R_229	R	0.00090625	0.00871485	0.00298498	CD	35	30-39	F	0.00090625			21.2	Normal	30-80	High	No PPI
RC_229	RC	0.00090625	0.00871485	0.00298498	CD	35	30-39	F	0.00090625			21.2	Normal	30-80	High	No PPI
DU_23	DU	1.16002			FGID	47	40-49	M	1.16002	79	0-499			30-80	High	PPI
G_23	G	1.16002			FGID	47	40-49	M	1.16002	79	0-499			30-80	High	PPI
O_23	O	1.16002			FGID	47	40-49	M	1.16002	79	0-499			30-80	High	PPI
R_230	Exclude		0.125643		Exclude	30	30-39	F		55	0-499	28.6	Overweight	30-80	High	No PPI
RC_230	Exclude		0.125643		Exclude	30	30-39	F		55	0-499	28.6	Overweight	30-80	High	No PPI
TI_230	Exclude		0.125643		Exclude	30	30-39	F		55	0-499	28.6	Overweight	30-80	High	No PPI
R_231	R	0.00662284	0.0428271	0.00131845	CONTROL	51	50-59	M	0.00662284	180	0-499	18	Underweight	0-9	Low	No PPI
RC_231	RC	0.00662284	0.0428271	0.00131845	CONTROL	51	50-59	M	0.00662284	180	0-499	18	Underweight	0-9	Low	No PPI
TI_231	TI	0.00662284	0.0428271	0.00131845	CONTROL	51	50-59	M	0.00662284	180	0-499	18	Underweight	0-9	Low	No PPI
R_232	R	0.00120368	0.531355	0.000648146	UC	35	30-39	F	0.00120368	130	0-499	32	Obese	2019-10-01	High	No PPI
RC_232	RC	0.00120368	0.531355	0.000648146	UC	35	30-39	F	0.00120368	130	0-499	32	Obese	2019-10-01	High	No PPI
TI_232	TI	0.00120368	0.531355	0.000648146	UC	35	30-39	F	0.00120368	130	0-499	32	Obese	2019-10-01	High	No PPI
R_235	Exclude		1.15358		Exclude	28	17-29	M		226	0-499	26.2	Overweight	0-9	Low	No PPI
TI_235	Exclude		1.15358		Exclude	28	17-29	M		226	0-499	26.2	Overweight	0-9	Low	No PPI
R_236	R	0.00295428	0.117434	0.000130061	UC	72	70-79	F	0.00295428	20	0-499	22.4	Normal	2019-10-01	High	PPI
RC_236	RC	0.00295428	0.117434	0.000130061	UC	72	70-79	F	0.00295428	20	0-499	22.4	Normal	2019-10-01	High	PPI
TI_236	TI	0.00295428	0.117434	0.000130061	UC	72	70-79	F	0.00295428	20	0-499	22.4	Normal	2019-10-01	High	PPI
TI_237	TI	0.0148129	0.231458	0.655052	UC	53	50-59	M	0.0148129			23	Normal	2019-10-01	High	No PPI
R_238	R	0.00379587	0.041296	0.0334784	CD	57	50-59	M	0.00379587			24.1	Normal	0-9	Low	No PPI
TI_238	TI	0.00379587	0.041296	0.0334784	CD	57	50-59	M	0.00379587			24.1	Normal	0-9	Low	No PPI
R_239	R	0.00281733	0.0264694	0.029948	CONTROL	71	70-79	F	0.00281733			23.4	Normal	0-9	Low	No PPI
RC_239	RC	0.00281733	0.0264694	0.029948	CONTROL	71	70-79	F	0.00281733			23.4	Normal	0-9	Low	No PPI
TI_239	TI	0.00281733	0.0264694	0.029948	CONTROL	71	70-79	F	0.00281733			23.4	Normal	0-9	Low	No PPI
DU_24	DU	3.70171			FGID	64	60-69	F	3.70171			19.5	Normal	30-80	High	PPI
G_24	G	3.70171			FGID	64	60-69	F	3.70171			19.5	Normal	30-80	High	PPI
O_24	O	3.70171			FGID	64	60-69	F	3.70171			19.5	Normal	30-80	High	PPI
R_240	R	0.00638188	0.144744		CONTROL	55	50-59	M	0.00638188	95	0-499	24	Normal	0-9	Low	No PPI
RC_240	RC	0.00638188	0.144744		CONTROL	55	50-59	M	0.00638188	95	0-499	24	Normal	0-9	Low	No PPI
TI_240	TI	0.00638188	0.144744		CONTROL	55	50-59	M	0.00638188	95	0-499	24	Normal	0-9	Low	No PPI
R_242	R	0.00651726	0.0788647	0.000280458	CD	52	50-59	F	0.00651726			29	Overweight	0-9	Low	No PPI
RC_242	RC	0.00651726	0.0788647	0.000280458	CD	52	50-59	F	0.00651726			29	Overweight	0-9	Low	No PPI
TI_242	TI	0.00651726	0.0788647	0.000280458	CD	52	50-59	F	0.00651726			29	Overweight	0-9	Low	No PPI
R_243	R	0.00214191	0.148509	0.00474728	UC	23	17-29	M	0.00214191			29.2	Overweight	0-9	Low	No PPI
RC_243	RC	0.00214191	0.148509	0.00474728	UC	23	17-29	M	0.00214191			29.2	Overweight	0-9	Low	No PPI
TI_243	TI	0.00214191	0.148509	0.00474728	UC	23	17-29	M	0.00214191			29.2	Overweight	0-9	Low	No PPI
R_244	R	0.00364875	0.0064884	0.000226244	UC	69	60-69	F	0.00364875	15	0-499	26.2	Overweight	0-9	Low	No PPI
R_246	R	0.0116419	0.320894	0.00134216	UC	52	50-59	M	0.0116419	80	0-499	33.8	Obese	20-29	High	No PPI
TI_246	TI	0.0116419	0.320894	0.00134216	UC	52	50-59	M	0.0116419	80	0-499	33.8	Obese	20-29	High	No PPI
R_247	Exclude		0.0288894		Exclude	59	50-59	M				27.5	Overweight	0-9	Low	No PPI
RC_247	Exclude		0.0288894		Exclude	59	50-59	M				27.5	Overweight	0-9	Low	No PPI
TI_247	Exclude		0.0288894		Exclude	59	50-59	M				27.5	Overweight	0-9	Low	No PPI
TI_248	TI	0.00214685	0.0280817	0.00349982	CONTROL	64	60-69	M	0.00214685			33.6	Obese	0-9	Low	No PPI
DU_25	DU	1.27591			FGID	22	17-29	M	1.27591	480	0-499	26.1	Overweight	0-9	Low	No PPI
G_25	G	1.27591			FGID	22	17-29	M	1.27591	480	0-499	26.1	Overweight	0-9	Low	No PPI
O_25	O	1.27591			FGID	22	17-29	M	1.27591	480	0-499	26.1	Overweight	0-9	Low	No PPI
TI_250	TI	0.00192019	0.499242		UC	23	17-29	M	0.00192019					2019-10-01	Low	NA
TI_252	TI	0.0068456	0.00665294	0.00158406	UC	39	30-39	M	0.0068456	45	0-499	22.5	Normal	2019-10-01	High	No PPI
TI_254	TI	0.00612058	0.0243236	0.0041913	CD	18	17-29	M	0.00612058	100	0-499	16.8	Underweight	0-9	Low	No PPI
TI_255	TI	0.170361	0.0690587	0.000332049	UC	47	40-49	M	0.170361	160	0-499	27.8	Overweight	0-9	Low	No PPI
DU_256	DU	0.00742737	0.0408955		UC	41	40-49	F	0.00742737			22.2	Normal	2019-10-01	Low	No PPI
TI_256	TI	0.00742737	0.0408955		UC	41	40-49	F	0.00742737			22.2	Normal	2019-10-01	Low	No PPI
TI_257	TI	0.00493407	0.0277753	0.000530258	UC	56	50-59	M	0.00493407	150	0-499	34	Obese	0-9	Low	No PPI
TI_259	TI	0.00701767	0.0127239	0.000656793	CD	43	40-49	F	0.00701767	125	0-499	29.8	Overweight	2019-10-01	High	PPI
DU_26	DU	0.401601			FGID	62	60-69	M	0.401601	567	500-999	24.3	Normal	2019-10-01	High	No PPI
G_26	G	0.401601			FGID	62	60-69	M	0.401601	567	500-999	24.3	Normal	2019-10-01	High	No PPI
O_26	O	0.401601			FGID	62	60-69	M	0.401601	567	500-999	24.3	Normal	2019-10-01	High	No PPI
TI_260	TI	0.00915553	0.0144832	0.00105877	UC	46	40-49	M	0.00915553			33.5	Obese	2019-10-01	Low	No PPI
TI_261	TI	0.0106444	0.0162312	0.0104866	CONTROL	56	50-59	M	0.0106444	50	0-499	36.6	Obese	0-9	Low	No PPI
TI_263	TI	0.0160741	0.00419719	0.00067833	CONTROL	46	40-49	M	0.0160741			23	Normal	0-9	Low	No PPI
TI_264	TI	0.00874761	0.0673246	0.00148383	UC	56	50-59	F	0.00874761			33.2	Obese	0-9	Low	No PPI
TI_265	TI	0.0138067	0.0307451	0.000637492	CD	44	40-49	M	0.0138067			30	Obese	0-9	Low	No PPI
DU_266	DU	0.014868	0.202499	0.000805699	UC	32	30-39	F	0.014868			25.6	Overweight	0-9	Low	No PPI
TI_266	TI	0.014868	0.202499	0.000805699	UC	32	30-39	F	0.014868			25.6	Overweight	0-9	Low	No PPI
TI_269	TI	0.00586086	0.0107171	0.000576194	CD	55	50-59	M	0.00586086			22.6	Normal	0-9	Low	No PPI
DU_27	DU	0.115708			CONTROL	72	70-79	M	0.115708			22.3	Normal	0-9	Low	PPI
G_27	G	0.115708			CONTROL	72	70-79	M	0.115708			22.3	Normal	0-9	Low	PPI
O_27	O	0.115708			CONTROL	72	70-79	M	0.115708			22.3	Normal	0-9	Low	PPI
TI_270	TI	0.00323764	0.00306305	0.00236228	CONTROL	60	60-69	F	0.00323764			32.3	Obese	2019-10-01	High	No PPI
TI_271	TI	0.00583795	0.0759638	0.000502238	UC	77	70-79	F	0.00583795	105	0-499	27	Overweight	0-9	Low	No PPI
TI_273	TI	0.00357791	0.00807302	0.00134099	UC	35	30-39	M	0.00357791			18.3	Underweight	2019-10-01	High	No PPI
TI_275	TI	0.014383	0.0767402	0.00116435	CD	34	30-39	F	0.014383	235	0-499	27.6	Overweight	2019-10-01	High	No PPI
TI_276	TI	0.0207131	0.0556025	0.00296079	CONTROL	38	30-39	M	0.0207131	30	0-499	29.9	Overweight	2019-10-01	High	No PPI
DU_277	DU	0.0251628	0.540762	0.00566079	UC	48	40-49	F	0.0251628			37.3	Obese	2019-10-01	High	No PPI
TI_277	TI	0.0251628	0.540762	0.00566079	UC	48	40-49	F	0.0251628			37.3	Obese	2019-10-01	High	No PPI
TI_278	TI	0.00614259	0.318309	0.0352729	UC	56	50-59	M	0.00614259			24.8	Normal	0-9	Low	PPI
DU_28	Exclude	0.0542811			Exclude	63	60-69	M	0.0542811			26.2	Overweight	2019-10-01	Low	PPI
G_28	Exclude	0.0542811			Exclude	63	60-69	M	0.0542811			26.2	Overweight	2019-10-01	Low	PPI
O_28	Exclude	0.0542811			Exclude	63	60-69	M	0.0542811			26.2	Overweight	2019-10-01	Low	PPI
TI_281	TI	0.000540156	0.00356011	0.0252867	CD	19	17-29	F	0.000540156	130	0-499	28.9	Overweight	0-9	Low	No PPI
TI_284	Exclude		0.0605748		Exclude	21	17-29	F						20-29	High	No PPI
DNS_29	DNS	0.33011			FGID	57	50-59	F	0.33011	534	500-999			2019-10-01	High	No PPI
DU_29	DU	0.33011			FGID	57	50-59	F	0.33011	534	500-999			2019-10-01	High	No PPI
G_29	G	0.33011			FGID	57	50-59	F	0.33011	534	500-999			2019-10-01	High	No PPI
O_29	O	0.33011			FGID	57	50-59	F	0.33011	534	500-999			2019-10-01	High	No PPI
DU_3	DU	0.112059			FGID	20	17-29	F	0.112059	1185.5	1000-2000	26.4	Overweight	20-29	High	No PPI
G_3	G	0.112059			FGID	20	17-29	F	0.112059	1185.5	1000-2000	26.4	Overweight	20-29	High	No PPI
O_3	O	0.112059			FGID	20	17-29	F	0.112059	1185.5	1000-2000	26.4	Overweight	20-29	High	No PPI
DU_30	DU	0.0614008			FGID	52	50-59	M	0.0614008	196	0-499	33.5	Obese	30-80	High	PPI
G_30	G	0.0614008			FGID	52	50-59	M	0.0614008	196	0-499	33.5	Obese	30-80	High	PPI
O_30	O	0.0614008			FGID	52	50-59	M	0.0614008	196	0-499	33.5	Obese	30-80	High	PPI
DNS_31	DNS	0.040774			FGID	68	60-69	M	0.040774	598	500-999	28.3	Overweight	30-80	High	PPI
DU_31	DU	0.040774			FGID	68	60-69	M	0.040774	598	500-999	28.3	Overweight	30-80	High	PPI
G_31	G	0.040774			FGID	68	60-69	M	0.040774	598	500-999	28.3	Overweight	30-80	High	PPI
O_31	O	0.040774			FGID	68	60-69	M	0.040774	598	500-999	28.3	Overweight	30-80	High	PPI
DU_32	DU	0.348175			FGID	68	60-69	F	0.348175			30.1	Obese	30-80	High	No PPI
G_32	G	0.348175			FGID	68	60-69	F	0.348175			30.1	Obese	30-80	High	No PPI
O_32	O	0.348175			FGID	68	60-69	F	0.348175			30.1	Obese	30-80	High	No PPI
DNS_33	DNS	0.105972			FGID	64	60-69	F	0.105972			43.9	Severely_Obese	2019-10-01	High	PPI
DU_33	DU	0.105972			FGID	64	60-69	F	0.105972			43.9	Severely_Obese	2019-10-01	High	PPI
G_33	G	0.105972			FGID	64	60-69	F	0.105972			43.9	Severely_Obese	2019-10-01	High	PPI
O_33	O	0.105972			FGID	64	60-69	F	0.105972			43.9	Severely_Obese	2019-10-01	High	PPI
DNS_34	DNS	0.0500913			CONTROL	68	60-69	F	0.0500913	53	0-499	35.6	Obese	0-9	Low	No PPI
DU_34	DU	0.0500913			CONTROL	68	60-69	F	0.0500913	53	0-499	35.6	Obese	0-9	Low	No PPI
G_34	G	0.0500913			CONTROL	68	60-69	F	0.0500913	53	0-499	35.6	Obese	0-9	Low	No PPI
O_34	O	0.0500913			CONTROL	68	60-69	F	0.0500913	53	0-499	35.6	Obese	0-9	Low	No PPI
DU_35	DU	0.385079			CONTROL	22	17-29	M	0.385079	0	0-499	31.6	Obese	0-9	Low	No PPI
G_35	G	0.385079			CONTROL	22	17-29	M	0.385079	0	0-499	31.6	Obese	0-9	Low	No PPI
O_35	O	0.385079			CONTROL	22	17-29	M	0.385079	0	0-499	31.6	Obese	0-9	Low	No PPI
G_36	G	0.00120758			FGID	51	50-59	M	0.00120758	292	0-499	37.4	Obese	2019-10-01	High	PPI
O_36	O	0.00120758			FGID	51	50-59	M	0.00120758	292	0-499	37.4	Obese	2019-10-01	High	PPI
DU_37	DU	0.209033			FGID	65	60-69	F	0.209033			30.2	Obese	20-29	High	No PPI
G_37	G	0.209033			FGID	65	60-69	F	0.209033			30.2	Obese	20-29	High	No PPI
O_37	O	0.209033			FGID	65	60-69	F	0.209033			30.2	Obese	20-29	High	No PPI
DU_38	DU	0.338309			FGID	59	50-59	M	0.338309			20	Normal	20-29	High	PPI
G_38	G	0.338309			FGID	59	50-59	M	0.338309			20	Normal	20-29	High	PPI
O_38	O	0.338309			FGID	59	50-59	M	0.338309			20	Normal	20-29	High	PPI
O_39	Exclude	0.0294957			Exclude	51	50-59	M	0.0294957			19.2	Normal	0-9	Low	PPI
DU_4	DU	0.434365			FGID	77	70-79	M	0.434365	198.5	0-499	29.1	Overweight	2019-10-01	High	PPI
G_4	G	0.434365			FGID	77	70-79	M	0.434365	198.5	0-499	29.1	Overweight	2019-10-01	High	PPI
O_4	O	0.434365			FGID	77	70-79	M	0.434365	198.5	0-499	29.1	Overweight	2019-10-01	High	PPI
DU_40	DU	0.12886			CONTROL	66	60-69	F	0.12886	70	0-499	19.5	Normal	0-9	Low	No PPI
G_40	G	0.12886			CONTROL	66	60-69	F	0.12886	70	0-499	19.5	Normal	0-9	Low	No PPI
O_40	O	0.12886			CONTROL	66	60-69	F	0.12886	70	0-499	19.5	Normal	0-9	Low	No PPI
G_41	Exclude	0.0468945			Exclude	31	30-39	F	0.0468945			21.4844	Normal	2019-10-01	Low	No PPI
O_41	Exclude	0.0468945			Exclude	31	30-39	F	0.0468945			21.4844	Normal	2019-10-01	Low	No PPI
DU_42	DU	0.143784			FGID	33	30-39	M	0.143784	373	0-499	25.6	Overweight	30-80	High	PPI
G_42	G	0.143784			FGID	33	30-39	M	0.143784	373	0-499	25.6	Overweight	30-80	High	PPI
O_42	O	0.143784			FGID	33	30-39	M	0.143784	373	0-499	25.6	Overweight	30-80	High	PPI
DU_43	DU	0.0717747			FGID	71	70-79	M	0.0717747	0	0-499	31.5	Obese	2019-10-01	High	PPI
G_43	G	0.0717747			FGID	71	70-79	M	0.0717747	0	0-499	31.5	Obese	2019-10-01	High	PPI
O_43	O	0.0717747			FGID	71	70-79	M	0.0717747	0	0-499	31.5	Obese	2019-10-01	High	PPI
DU_44	DU	0.194611			CONTROL	74	70-79	M	0.194611			38.6	Obese	0-9	Low	No PPI
G_44	G	0.194611			CONTROL	74	70-79	M	0.194611			38.6	Obese	0-9	Low	No PPI
O_44	O	0.194611			CONTROL	74	70-79	M	0.194611			38.6	Obese	0-9	Low	No PPI
DU_45	Exclude	0.108236			Exclude	79	70-79	M	0.108236	158	0-499	25.4694	Overweight	2019-10-01	High	PPI
G_45	Exclude	0.108236			Exclude	79	70-79	M	0.108236	158	0-499	25.4694	Overweight	2019-10-01	High	PPI
O_45	Exclude	0.108236			Exclude	79	70-79	M	0.108236	158	0-499	25.4694	Overweight	2019-10-01	High	PPI
DU_46	DU	0.0440363			CONTROL	62	60-69	M	0.0440363			35.3	Obese	0-9	Low	PPI
G_46	G	0.0440363			CONTROL	62	60-69	M	0.0440363			35.3	Obese	0-9	Low	PPI
O_46	O	0.0440363			CONTROL	62	60-69	M	0.0440363			35.3	Obese	0-9	Low	PPI
G_47	G	0.0331079			CONTROL	52	50-59	F	0.0331079			31.6	Obese	0-9	Low	No PPI
O_47	O	0.0331079			CONTROL	52	50-59	F	0.0331079			31.6	Obese	0-9	Low	No PPI
DU_48	DU	0.45132			FGID	47	40-49	M	0.45132	112	0-499	38.3	Obese	30-80	High	No PPI
G_48	G	0.45132			FGID	47	40-49	M	0.45132	112	0-499	38.3	Obese	30-80	High	No PPI
O_48	O	0.45132			FGID	47	40-49	M	0.45132	112	0-499	38.3	Obese	30-80	High	No PPI
DU_49	DU	0.060113			CONTROL	37	30-39	F	0.060113	390	0-499	41.1	Severely_Obese	0-9	Low	No PPI
G_49	G	0.060113			CONTROL	37	30-39	F	0.060113	390	0-499	41.1	Severely_Obese	0-9	Low	No PPI
O_49	O	0.060113			CONTROL	37	30-39	F	0.060113	390	0-499	41.1	Severely_Obese	0-9	Low	No PPI
DU_5	Exclude	0.0552307			Exclude	22	17-29	M	0.0552307	808	500-999	23.04	Normal	30-80	High	No PPI
G_5	Exclude	0.0552307			Exclude	22	17-29	M	0.0552307	808	500-999	23.04	Normal	30-80	High	No PPI
O_5	Exclude	0.0552307			Exclude	22	17-29	M	0.0552307	808	500-999	23.04	Normal	30-80	High	No PPI
DU_50	DU	0.276628			CONTROL	22	17-29	M	0.276628			27.3	Overweight	0-9	Low	PPI
G_50	G	0.276628			CONTROL	22	17-29	M	0.276628			27.3	Overweight	0-9	Low	PPI
O_50	O	0.276628			CONTROL	22	17-29	M	0.276628			27.3	Overweight	0-9	Low	PPI
DNS_51	DNS	1.78516			FGID	51	50-59	F	1.78516			37	Obese	20-29	High	PPI
DU_51	DU	1.78516			FGID	51	50-59	F	1.78516			37	Obese	20-29	High	PPI
G_51	G	1.78516			FGID	51	50-59	F	1.78516			37	Obese	20-29	High	PPI
O_51	O	1.78516			FGID	51	50-59	F	1.78516			37	Obese	20-29	High	PPI
DU_52	DU	1.01385			FGID	70	70-79	F	1.01385			31.6	Obese	2019-10-01	High	PPI
G_52	G	1.01385			FGID	70	70-79	F	1.01385			31.6	Obese	2019-10-01	High	PPI
O_52	O	1.01385			FGID	70	70-79	F	1.01385			31.6	Obese	2019-10-01	High	PPI
DNS_53	DNS	0.0715037			FGID	62	60-69	F	0.0715037	169	0-499	36.3	Obese	30-80	High	PPI
DU_53	DU	0.0715037			FGID	62	60-69	F	0.0715037	169	0-499	36.3	Obese	30-80	High	PPI
G_53	G	0.0715037			FGID	62	60-69	F	0.0715037	169	0-499	36.3	Obese	30-80	High	PPI
GNS_53	GNS	0.0715037			FGID	62	60-69	F	0.0715037	169	0-499	36.3	Obese	30-80	High	PPI
O_53	O	0.0715037			FGID	62	60-69	F	0.0715037	169	0-499	36.3	Obese	30-80	High	PPI
DU_54	DU	0.159431			CONTROL	22	17-29	M	0.159431	202	0-499	21.9	Normal	0-9	Low	PPI
G_54	G	0.159431			CONTROL	22	17-29	M	0.159431	202	0-499	21.9	Normal	0-9	Low	PPI
O_54	O	0.159431			CONTROL	22	17-29	M	0.159431	202	0-499	21.9	Normal	0-9	Low	PPI
DNS_55	DNS	0.0101231			FGID	33	30-39	F	0.0101231	514	500-999			20-29	High	No PPI
G_55	G	0.0101231			FGID	33	30-39	F	0.0101231	514	500-999			20-29	High	No PPI
GNS_55	GNS	0.0101231			FGID	33	30-39	F	0.0101231	514	500-999			20-29	High	No PPI
O_55	O	0.0101231			FGID	33	30-39	F	0.0101231	514	500-999			20-29	High	No PPI
DU_56	DU	0.0174238			CONTROL	65	60-69	F	0.0174238			21	Normal	0-9	Low	No PPI
G_56	G	0.0174238			CONTROL	65	60-69	F	0.0174238			21	Normal	0-9	Low	No PPI
O_56	O	0.0174238			CONTROL	65	60-69	F	0.0174238			21	Normal	0-9	Low	No PPI
DU_57	DU	0.0194224			FGID	36	30-39	F	0.0194224	213	0-499	16	Underweight	30-80	High	No PPI
G_57	G	0.0194224			FGID	36	30-39	F	0.0194224	213	0-499	16	Underweight	30-80	High	No PPI
DNS_58	DNS	0.0180535			FGID	61	60-69	F	0.0180535	956	500-999	23.5	Normal	20-29	High	No PPI
DU_58	DU	0.0180535			FGID	61	60-69	F	0.0180535	956	500-999	23.5	Normal	20-29	High	No PPI
G_58	G	0.0180535			FGID	61	60-69	F	0.0180535	956	500-999	23.5	Normal	20-29	High	No PPI
O_58	O	0.0180535			FGID	61	60-69	F	0.0180535	956	500-999	23.5	Normal	20-29	High	No PPI
DU_6	DU	0.166994			FGID	54	50-59	M	0.166994			31.7	Obese	0-9	Low	NA
G_6	G	0.166994			FGID	54	50-59	M	0.166994			31.7	Obese	0-9	Low	NA
O_6	O	0.166994			FGID	54	50-59	M	0.166994			31.7	Obese	0-9	Low	NA
DU_60	DU	0.011479			FGID	23	17-29	F	0.011479			26.1	Overweight	30-80	High	No PPI
G_60	G	0.011479			FGID	23	17-29	F	0.011479			26.1	Overweight	30-80	High	No PPI
O_60	O	0.011479			FGID	23	17-29	F	0.011479			26.1	Overweight	30-80	High	No PPI
DU_61	DU	0.0134151			CD	57	50-59	F	0.0134151					20-29	High	PPI
G_61	G	0.0134151			CD	57	50-59	F	0.0134151					20-29	High	PPI
O_61	O	0.0134151			CD	57	50-59	F	0.0134151					20-29	High	PPI
DU_62	DU	0.015792			CONTROL	58	50-59	F	0.015792	169	0-499	22.9	Normal	0-9	Low	No PPI
G_62	G	0.015792			CONTROL	58	50-59	F	0.015792	169	0-499	22.9	Normal	0-9	Low	No PPI
O_62	O	0.015792			CONTROL	58	50-59	F	0.015792	169	0-499	22.9	Normal	0-9	Low	No PPI
DU_63	DU	0.101774			CONTROL	75	70-79	F	0.101774	123	0-499	32.8	Obese	2019-10-01	High	PPI
G_63	G	0.101774			CONTROL	75	70-79	F	0.101774	123	0-499	32.8	Obese	2019-10-01	High	PPI
O_63	O	0.101774			CONTROL	75	70-79	F	0.101774	123	0-499	32.8	Obese	2019-10-01	High	PPI
DNS_65	DNS	0.0182173			FGID	72	70-79	F	0.0182173	742	500-999	24	Normal	20-29	High	No PPI
DU_65	DU	0.0182173			FGID	72	70-79	F	0.0182173	742	500-999	24	Normal	20-29	High	No PPI
G_65	G	0.0182173			FGID	72	70-79	F	0.0182173	742	500-999	24	Normal	20-29	High	No PPI
O_65	O	0.0182173			FGID	72	70-79	F	0.0182173	742	500-999	24	Normal	20-29	High	No PPI
DU_66	DU	0.225749			CONTROL	53	50-59	M	0.225749	70	0-499	27.1	Overweight	0-9	Low	No PPI
G_66	G	0.225749			CONTROL	53	50-59	M	0.225749	70	0-499	27.1	Overweight	0-9	Low	No PPI
O_66	O	0.225749			CONTROL	53	50-59	M	0.225749	70	0-499	27.1	Overweight	0-9	Low	No PPI
DU_67	DU	0.016295			CONTROL	67	60-69	M	0.016295			25.6	Overweight	0-9	Low	PPI
G_67	G	0.016295			CONTROL	67	60-69	M	0.016295			25.6	Overweight	0-9	Low	PPI
O_67	O	0.016295			CONTROL	67	60-69	M	0.016295			25.6	Overweight	0-9	Low	PPI
DU_68	DU	0.0114156			FGID	40	40-49	M	0.0114156	690	500-999	25	Overweight	30-80	High	PPI
G_68	G	0.0114156			FGID	40	40-49	M	0.0114156	690	500-999	25	Overweight	30-80	High	PPI
O_68	O	0.0114156			FGID	40	40-49	M	0.0114156	690	500-999	25	Overweight	30-80	High	PPI
DU_69	DU	0.00539191			CONTROL	41	40-49	F	0.00539191	425	0-499	36.3	Obese	2019-10-01	High	PPI
G_69	G	0.00539191			CONTROL	41	40-49	F	0.00539191	425	0-499	36.3	Obese	2019-10-01	High	PPI
O_69	O	0.00539191			CONTROL	41	40-49	F	0.00539191	425	0-499	36.3	Obese	2019-10-01	High	PPI
DU_7	DU	0.271842			FGID	61	60-69	F	0.271842	676.5	500-999	26.7	Overweight	30-80	High	PPI
G_7	G	0.271842			FGID	61	60-69	F	0.271842	676.5	500-999	26.7	Overweight	30-80	High	PPI
O_7	O	0.271842			FGID	61	60-69	F	0.271842	676.5	500-999	26.7	Overweight	30-80	High	PPI
DU_70	Exclude				Exclude	35	30-39	M				24.4193	Normal	0-9	Low	PPI
G_70	Exclude				Exclude	35	30-39	M				24.4193	Normal	0-9	Low	PPI
O_70	Exclude				Exclude	35	30-39	M				24.4193	Normal	0-9	Low	PPI
DU_71	DU	0.00892937			FGID	55	50-59	M	0.00892937	368	0-499	34.5	Obese	30-80	High	PPI
G_71	G	0.00892937			FGID	55	50-59	M	0.00892937	368	0-499	34.5	Obese	30-80	High	PPI
O_71	O	0.00892937			FGID	55	50-59	M	0.00892937	368	0-499	34.5	Obese	30-80	High	PPI
DU_72	DU	0.0228571			FGID	30	30-39	M	0.0228571	398	0-499	22.7	Normal	2019-10-01	High	PPI
G_72	G	0.0228571			FGID	30	30-39	M	0.0228571	398	0-499	22.7	Normal	2019-10-01	High	PPI
O_72	O	0.0228571			FGID	30	30-39	M	0.0228571	398	0-499	22.7	Normal	2019-10-01	High	PPI
DU_73	DU	0.00690947			CONTROL	28	17-29	M	0.00690947	174	0-499	23.7	Normal	0-9	Low	No PPI
G_73	G	0.00690947			CONTROL	28	17-29	M	0.00690947	174	0-499	23.7	Normal	0-9	Low	No PPI
O_73	O	0.00690947			CONTROL	28	17-29	M	0.00690947	174	0-499	23.7	Normal	0-9	Low	No PPI
DU_74	DU	0.299137			CONTROL	76	70-79	F	0.299137			22.5	Normal	0-9	Low	No PPI
G_74	G	0.299137			CONTROL	76	70-79	F	0.299137			22.5	Normal	0-9	Low	No PPI
O_74	O	0.299137			CONTROL	76	70-79	F	0.299137			22.5	Normal	0-9	Low	No PPI
DU_75	DU	0.0312603			CONTROL	69	60-69	M	0.0312603			38.6	Obese	2019-10-01	High	PPI
G_75	G	0.0312603			CONTROL	69	60-69	M	0.0312603			38.6	Obese	2019-10-01	High	PPI
O_75	O	0.0312603			CONTROL	69	60-69	M	0.0312603			38.6	Obese	2019-10-01	High	PPI
DU_76	DU	0.0122341			FGID	28	17-29	M	0.0122341			19.4	Normal	2019-10-01	Low	PPI
G_76	G	0.0122341			FGID	28	17-29	M	0.0122341			19.4	Normal	2019-10-01	Low	PPI
O_76	O	0.0122341			FGID	28	17-29	M	0.0122341			19.4	Normal	2019-10-01	Low	PPI
DU_77	DU	0.00628255			FGID	41	40-49	M	0.00628255			31.2	Obese	20-29	High	No PPI
G_77	G	0.00628255			FGID	41	40-49	M	0.00628255			31.2	Obese	20-29	High	No PPI
O_77	O	0.00628255			FGID	41	40-49	M	0.00628255			31.2	Obese	20-29	High	No PPI
DU_78	Exclude		0.0156619		Exclude	62	60-69	F		505	500-999	28.0711	Overweight	0-9	Low	PPI
G_78	Exclude		0.0156619		Exclude	62	60-69	F		505	500-999	28.0711	Overweight	0-9	Low	PPI
O_78	Exclude		0.0156619		Exclude	62	60-69	F		505	500-999	28.0711	Overweight	0-9	Low	PPI
TI_78	Exclude		0.0156619		Exclude	62	60-69	F		505	500-999	28.0711	Overweight	0-9	Low	PPI
DU_79	DU	0.0142675			FGID	72	70-79	F	0.0142675	71	0-499	31.2	Obese	30-80	High	PPI
G_79	G	0.0142675			FGID	72	70-79	F	0.0142675	71	0-499	31.2	Obese	30-80	High	PPI
O_79	O	0.0142675			FGID	72	70-79	F	0.0142675	71	0-499	31.2	Obese	30-80	High	PPI
DU_8	DU	0.310727			FGID	46	40-49	F	0.310727	792.5	500-999	24.9	Normal	20-29	High	PPI
G_8	G	0.310727			FGID	46	40-49	F	0.310727	792.5	500-999	24.9	Normal	20-29	High	PPI
O_8	O	0.310727			FGID	46	40-49	F	0.310727	792.5	500-999	24.9	Normal	20-29	High	PPI
DU_81	DU	0.0183632			FGID	77	70-79	M	0.0183632	953	500-999	24.3	Normal	30-80	High	PPI
G_81	G	0.0183632			FGID	77	70-79	M	0.0183632	953	500-999	24.3	Normal	30-80	High	PPI
O_81	O	0.0183632			FGID	77	70-79	M	0.0183632	953	500-999	24.3	Normal	30-80	High	PPI
DU_82	DU	0.0138712			CD	58	50-59	M	0.0138712	94	0-499	24.1	Normal	20-29	High	No PPI
G_82	G	0.0138712			CD	58	50-59	M	0.0138712	94	0-499	24.1	Normal	20-29	High	No PPI
O_82	O	0.0138712			CD	58	50-59	M	0.0138712	94	0-499	24.1	Normal	20-29	High	No PPI
DU_83	DU	0.00521355			FGID	30	30-39	M	0.00521355			27.2	Overweight	20-29	High	No PPI
G_83	G	0.00521355			FGID	30	30-39	M	0.00521355			27.2	Overweight	20-29	High	No PPI
O_83	O	0.00521355			FGID	30	30-39	M	0.00521355			27.2	Overweight	20-29	High	No PPI
DU_84	DU	0.0537749			CONTROL	63	60-69	M	0.0537749			35.8	Obese	0-9	Low	PPI
G_84	G	0.0537749			CONTROL	63	60-69	M	0.0537749			35.8	Obese	0-9	Low	PPI
O_84	O	0.0537749			CONTROL	63	60-69	M	0.0537749			35.8	Obese	0-9	Low	PPI
DU_85	Exclude				Exclude	23	17-29	F				20.6	Normal	30-80	High	PPI
G_85	Exclude				Exclude	23	17-29	F				20.6	Normal	30-80	High	PPI
O_85	Exclude				Exclude	23	17-29	F				20.6	Normal	30-80	High	PPI
DU_86	DU	0.0459984			CONTROL	51	50-59	F	0.0459984			23.3	Normal	0-9	Low	No PPI
G_86	G	0.0459984			CONTROL	51	50-59	F	0.0459984			23.3	Normal	0-9	Low	No PPI
O_86	O	0.0459984			CONTROL	51	50-59	F	0.0459984			23.3	Normal	0-9	Low	No PPI
DU_87	Exclude				Exclude	44	40-49	F				35	Obese	30-80	High	No PPI
G_87	Exclude				Exclude	44	40-49	F				35	Obese	30-80	High	No PPI
O_87	Exclude				Exclude	44	40-49	F				35	Obese	30-80	High	No PPI
DU_88	DU	0.030107			FGID	64	60-69	F	0.030107	129	0-499	30.3	Obese	2019-10-01	High	PPI
G_88	G	0.030107			FGID	64	60-69	F	0.030107	129	0-499	30.3	Obese	2019-10-01	High	PPI
O_88	O	0.030107			FGID	64	60-69	F	0.030107	129	0-499	30.3	Obese	2019-10-01	High	PPI
DU_89	DU	0.0184004			CD	35	30-39	F	0.0184004			42.5	Severely_Obese	20-29	High	No PPI
O_89	O	0.0184004			CD	35	30-39	F	0.0184004			42.5	Severely_Obese	20-29	High	No PPI
DU_9	DU	0.0296883			FGID	60	60-69	M	0.0296883	2065	1000-2000	21.9	Normal	30-80	High	PPI
G_9	G	0.0296883			FGID	60	60-69	M	0.0296883	2065	1000-2000	21.9	Normal	30-80	High	PPI
O_9	O	0.0296883			FGID	60	60-69	M	0.0296883	2065	1000-2000	21.9	Normal	30-80	High	PPI
DU_90	DU	0.0438106			FGID	32	30-39	F	0.0438106	171	0-499	24.9	Normal	20-29	High	No PPI
G_90	G	0.0438106			FGID	32	30-39	F	0.0438106	171	0-499	24.9	Normal	20-29	High	No PPI
O_90	O	0.0438106			FGID	32	30-39	F	0.0438106	171	0-499	24.9	Normal	20-29	High	No PPI
DU_91	Exclude	0.0890496			Exclude	56	50-59	M	0.0890496	425	0-499	31.8878	Obese	2019-10-01	Low	PPI
G_91	Exclude	0.0890496			Exclude	56	50-59	M	0.0890496	425	0-499	31.8878	Obese	2019-10-01	Low	PPI
O_91	Exclude	0.0890496			Exclude	56	50-59	M	0.0890496	425	0-499	31.8878	Obese	2019-10-01	Low	PPI
DU_92	DU	0.0673655			FGID	71	70-79	F	0.0673655			26.2	Overweight	30-80	High	PPI
G_92	G	0.0673655			FGID	71	70-79	F	0.0673655			26.2	Overweight	30-80	High	PPI
O_92	O	0.0673655			FGID	71	70-79	F	0.0673655			26.2	Overweight	30-80	High	PPI
DU_93	DU	0.0288419			CD	37	30-39	M	0.0288419	158	0-499	17.6	Underweight	2019-10-01	High	No PPI
G_93	G	0.0288419			CD	37	30-39	M	0.0288419	158	0-499	17.6	Underweight	2019-10-01	High	No PPI
O_93	O	0.0288419			CD	37	30-39	M	0.0288419	158	0-499	17.6	Underweight	2019-10-01	High	No PPI
DU_94	DU	0.0150289	0.535356		CD	31	30-39	M	0.0150289			31.3	Obese	0-9	Low	No PPI
G_94	G	0.0150289	0.535356		CD	31	30-39	M	0.0150289			31.3	Obese	0-9	Low	No PPI
O_94	O	0.0150289	0.535356		CD	31	30-39	M	0.0150289			31.3	Obese	0-9	Low	No PPI
TI_94	TI	0.0150289	0.535356		CD	31	30-39	M	0.0150289			31.3	Obese	0-9	Low	No PPI
DU_95	DU	0.017718			CD	40	40-49	F	0.017718			31.1	Obese	0-9	Low	No PPI
G_95	G	0.017718			CD	40	40-49	F	0.017718			31.1	Obese	0-9	Low	No PPI
O_95	O	0.017718			CD	40	40-49	F	0.017718			31.1	Obese	0-9	Low	No PPI
DU_96	DU	0.0525768	0.0141955		CD	54	50-59	F	0.0525768			40.1	Severely_Obese	20-29	High	No PPI
G_96	G	0.0525768	0.0141955		CD	54	50-59	F	0.0525768			40.1	Severely_Obese	20-29	High	No PPI
O_96	O	0.0525768	0.0141955		CD	54	50-59	F	0.0525768			40.1	Severely_Obese	20-29	High	No PPI
TI_96	TI	0.0525768	0.0141955		CD	54	50-59	F	0.0525768			40.1	Severely_Obese	20-29	High	No PPI
DU_97	DU	0.0280263			CD	44	40-49	F	0.0280263			18.6	Normal	2019-10-01	High	PPI
G_97	G	0.0280263			CD	44	40-49	F	0.0280263			18.6	Normal	2019-10-01	High	PPI
O_97	O	0.0280263			CD	44	40-49	F	0.0280263			18.6	Normal	2019-10-01	High	PPI
DU_98	DU	0.0124644			CD	36	30-39	F	0.0124644	586	500-999	29.9	Overweight	30-80	High	No PPI
G_98	G	0.0124644			CD	36	30-39	F	0.0124644	586	500-999	29.9	Overweight	30-80	High	No PPI
O_98	O	0.0124644			CD	36	30-39	F	0.0124644	586	500-999	29.9	Overweight	30-80	High	No PPI
DU_99	DU	0.0104023			FGID	64	60-69	F	0.0104023			21.1	Normal	30-80	High	PPI
G_99	G	0.0104023			FGID	64	60-69	F	0.0104023			21.1	Normal	30-80	High	PPI
O_99	O	0.0104023			FGID	64	60-69	F	0.0104023			21.1	Normal	30-80	High	PPI
KIT18CONT	KIT18CONT				KIT18CONT
KIT19CONT	KIT19CONT				KIT19CONT
TI_286	Exclude				Exclude
TI_287	Exclude				Exclude
TI_288	Exclude				Exclude
